# Supplementary material for: Molecular Effect of Variants in Toll-like Receptor 4 Gene in Saudi Patients with Type 2 Diabetes Mellitus
Source: Cells. 2023 Sep 23;12(19):2340. doi: 10.3390/cells12192340 (PMC10571932; doi:10.3390/cells12192340)
Supplement: Supplementary file 1 [file cells-12-02340-s001.zip]

Archive with 1 entries (1 files):
- cells-2581187-supplementary.pdf
